# Supplementary material for: A System for Analog Control of Cell Culture Dynamics to Reveal Capabilities of Signaling Networks
Source: iScience. 2019 Aug 8;19:586–96. doi: 10.1016/j.isci.2019.08.010 (PMC6713801; doi:10.1016/j.isci.2019.08.010)
Supplement: Data S1. Stereolithography File to 3D-Print Mold for the Dynamic Stimulation Device, Related to Figure 1 — Stereolithography (.stl) file used to 3D-print molds for the dynamic stimulation device. [file mmc5.zip]

Archive with 2 entries (1 files):
- SupplementaryFiles1/
- SupplementaryFiles1/Dynamic stimulation device.stl
