# Supplementary material for: A System for Analog Control of Cell Culture Dynamics to Reveal Capabilities of Signaling Networks
Source: iScience. 2019 Aug 8;19:586–96. doi: 10.1016/j.isci.2019.08.010 (PMC6713801; doi:10.1016/j.isci.2019.08.010)
Supplement: Data S2. Stereolithography Files to 3D-Print Inlet and Outlet Reservoirs, Related to Figure 1 — Stereolithography (.stl) file used to 3D-print inlet and outlet reservoir basins used with the gravity pump. [file mmc6.zip]

Archive with 3 entries (2 files):
- SupplementaryFiles_S2/
- SupplementaryFiles_S2/Inlet Basin.stl
- SupplementaryFiles_S2/Outlet Basin.stl
