# Supplementary material for: A System for Analog Control of Cell Culture Dynamics to Reveal Capabilities of Signaling Networks
Source: iScience. 2019 Aug 8;19:586–96. doi: 10.1016/j.isci.2019.08.010 (PMC6713801; doi:10.1016/j.isci.2019.08.010)
Supplement: Data S3. D2FC Computational Model, Related to Figure 6 — MATLAB files for the D2FC model of the NF-κB are provided. [file mmc7.zip]

Archive with 6 entries (5 files):
- SupplementaryFiles_S3/
- SupplementaryFiles_S3/D2FCModel_2014/nfkbmodel.m
- SupplementaryFiles_S3/D2FCModel_2014/parameters.m
- SupplementaryFiles_S3/D2FCModel_2014/processSim.m
- SupplementaryFiles_S3/D2FCModel_2014/Read_me.pdf
- SupplementaryFiles_S3/D2FCModel_2014/simulation.m
