# Supplementary material for: A System for Analog Control of Cell Culture Dynamics to Reveal Capabilities of Signaling Networks
Source: iScience. 2019 Aug 8;19:586–96. doi: 10.1016/j.isci.2019.08.010 (PMC6713801; doi:10.1016/j.isci.2019.08.010)
Supplement: Data S3. D2FC Computational Model, Related to Figure 6 — MATLAB files for the D2FC model of the NF-κB are provided. [file mmc7.zip › SupplementaryFiles_S3/D2FCModel_2014/processSim.m]

% Program to derive & plot output variables %

% ----- NEEDS SORTING ----- %

function  [ncNFkB,totalIkBa,totpIkBa,totIKKa,A20,tIkBa,tA20,IKKn,totnNFkB]=processSim(T,Y,p,freq,chartOut);

% ----- Output simulation data ----- %
% (Concentrations converted to account for whole cell volume)
kv = p(1);
tv = p(2);

% derived from kv and tv
nv = (tv/(kv+1));           
cv = kv*nv;                 

NFkB         = Y(:,1);
IkBa         = Y(:,2); 
IkBaNFkB     = Y(:,3);  
nNFkB        = Y(:,4);
nIkBa        = Y(:,5);  
nIkBaNFkB    = Y(:,6); 
tIkBa        = Y(:,7);
IKKn         = Y(:,8); 
IKK          = Y(:,9);
IKKIkBa      = Y(:,10);  
IKKIkBaNFkB  = Y(:,11);
IKKi         = Y(:,12);
tA20         = Y(:,13);
A20          = Y(:,14);
pIkBa        = Y(:,15);
pIkBaNFkB    = Y(:,16);

% derived variables (given as total cell volume_ %
nNFkBtv = (nNFkB*nv)/tv;
totCytoNFkB  = ((NFkB+IkBaNFkB+pIkBaNFkB+IKKIkBaNFkB)*cv)/tv;
totnNFkB = ((nNFkB+nIkBaNFkB)*nv)/tv;
totCytoIkBa  = ((IkBa+IkBaNFkB+pIkBa+pIkBaNFkB+IKKIkBa+IKKIkBaNFkB)*cv)/tv;
totnIkBa = ((nIkBa+nIkBaNFkB)*nv)/tv;
totIKKa = ((IKK+IKKIkBa+IKKIkBaNFkB)*cv)/tv;
totpIkBa = ((pIkBa+pIkBaNFkB)*cv)/tv;
totIKK =  ((IKKn+IKK+IKKIkBa+IKKIkBaNFkB+IKKi)*cv)/tv;
IKKntv = (IKKn*cv)/tv;

totalNFkB = totCytoNFkB + totnNFkB;
totalIkBa = totCytoIkBa + totnIkBa;
ncNFkB = totnNFkB./totCytoNFkB;

totFreeNFkB = ((NFkB*cv)/tv) + nNFkBtv;
totComplexedNFkB = (((IkBaNFkB+pIkBaNFkB)*cv)/tv) + ((nIkBaNFkB*nv)/tv);
totFreeIkBa = (((IkBa+pIkBa)*cv)/tv) + ((nIkBa*nv)/tv);
totComplexedIkBa = ((IkBaNFkB+pIkBaNFkB*cv)/tv) + ((nIkBaNFkB*nv)/tv);
fractionFreeNFkB = (totFreeNFkB(end)/totalNFkB(end))*100;
fractionFreeIkBa = (totFreeIkBa(end)/totalIkBa(end))*100;
totComplexedIkBa(end);

[maxnNFkB,maxnNFkBIndex] = max(totnNFkB);
[maxncNFkB,maxncNFkBIndex] = max(ncNFkB);
[maxTotIKKa,maxTotIKKaIndex] = max(totIKKa);
[maxnNFkB,maxnNFkBIndex] = max(totnNFkB);
[maxncNFkB,maxncNFkBIndex] = max(ncNFkB);

if chartOut == 1
    % Plot individual variables %
    figure;
    set(gcf,'Color',[1,1,1])
    subplot(4,3,1);
    plot(T,(NFkB*cv)/tv);
    axis([0 T(end) 0 totalNFkB(end)]);
    grid on;
    title('NFkB');
    subplot(4,3,2);
    plot(T,(IkBa*cv)/tv);
    axis([0 T(end) 0 0.1]);
    grid on;
    title('Free cytoplasmic IkBa');
    subplot(4,3,3);
    plot(T,(IkBaNFkB*cv)/tv);
    axis([0 T(end) 0 totalNFkB(end)]);
    grid on;
    title('Cytoplasmic (IkBa|NF-kB)');
    subplot(4,3,4);
    plot(T,(nNFkB*nv)/tv);
    axis([0 T(end) 0 totalNFkB(end)]);
    grid on;
    title('Free nuclear NFkB');
    subplot(4,3,5);
    plot(T,(nIkBa*nv)/tv);
    axis([0 T(end) 0 0.1]);
    grid on;
    title('Free nuclear IkB');
    subplot(4,3,6);
    plot(T,(nIkBaNFkB*nv)/tv);
    axis([0 T(end) 0 totalNFkB(end)]);
    grid on
    title('Nuclear (IkBa|NFkB)');
    subplot(4,3,7);
    plot(T,ncNFkB);
    axis([0 T(end) 0 maxncNFkB]);
    grid on;
    title('Nuc:Cyt Ratio NFkB');
    subplot(4,3,8);
    plot(T,totalIkBa);
    axis([0 T(end) 0 0.2]);
    grid on;
    title('Total IkBa');
    subplot(4,3,9);
    plot(T,tIkBa);
    axis([0 T(end) 0 0.001]);
    grid on;
    title('tIkBa');
    subplot(4,3,10);
    plot(T,(pIkBa*cv)/tv);
    axis([0 T(end) 0 0.005]);
    grid on;
    title('pIkBa');
    subplot(4,3,11);
    plot(T,(pIkBaNFkB*cv)/tv);
    axis([0 T(end) 0 0.02]);
    grid on;
    title('pIkBaNFkB');
    subplot(4,3,12);
    plot(T,totpIkBa);
    axis([0 T(end) 0 0.02]);
    grid on;
    title('Total pIkBa');

    % Plot individual IKK variables %
    figure;
    set(gcf,'Color',[1,1,1])
    subplot(4,2,1);
    plot(T,(IKKn*cv)/tv);
    axis([0 T(end) 0 0.2]);
    grid on;
    title('IKKn');
    subplot(4,2,2);
    plot(T,(IKK*cv)/tv);
    axis([0 T(end) 0 0.1]);
    grid on;
    title('IKK');
    subplot(4,2,3);
    plot(T,(IKKi*cv)/tv);
    axis([0 T(end) 0 0.2]);
    grid on;
    title('IKKi');
    subplot(4,2,4);
    plot(T,(tA20*cv)/tv);
    axis([0 T(end) 0 0.001]);
    grid on;
    title('tA20');
    subplot(4,2,5);
    plot(T,(A20*cv)/tv);
    axis([0 T(end) 0 0.1]);
    grid on;
    title('A20');
    subplot(4,2,6);
    plot(T,totIKKa);
    axis([0 T(end) 0 0.1]);
    grid on;
    title('Total active IKK');
    subplot(4,2,7);
    plot(T,totIKK);
    axis([0 T(end) 0 0.25]);
    grid on;
    title('Total IKK');
end
