# Supplementary material for: A System for Analog Control of Cell Culture Dynamics to Reveal Capabilities of Signaling Networks
Source: iScience. 2019 Aug 8;19:586–96. doi: 10.1016/j.isci.2019.08.010 (PMC6713801; doi:10.1016/j.isci.2019.08.010)
Supplement: Data S3. D2FC Computational Model, Related to Figure 6 — MATLAB files for the D2FC model of the NF-κB are provided. [file mmc7.zip › SupplementaryFiles_S3/D2FCModel_2014/simulation.m]

%-----------------%
% Simulation File %
%-----------------%

%% Initialize array block
% For a given abundance of p65/RelA, doses are randomly selected within an 
% appropriate range to produce a 1-4.5 fold change in nuclear p65/RelA as
% seen experimentally.

Doses = [];%The dose of TNF chosen to produce between 1 and 4.5 fold change of nuclear p65/RelA 
NFarray = [];%Initialization of p65/RelA abundance for single cell simulations. The range of RelA abundance reflects experimental observations.

j = 1;
NumCellsInSim = 0;
for experimentSettings=1:10     %DoseMax chosen to result in 4.5 fold change of nuclear p65/RelA
    switch experimentSettings
        case 1 %0.04 - 0.12
            p65MIN = 0.04;
            p65MAX = 0.12;
            DoseMin = 0.00003;
            DoseMax = 0.000438;
            CellsInBlock = 50;
            NumCellsInSim = NumCellsInSim + CellsInBlock;
            
            for i=1:CellsInBlock
                Doses(j) = rand*(DoseMax-DoseMin)+DoseMin;
                NFarray(j) =rand*(p65MAX-p65MIN)+p65MIN;
                j = j+1;
            end
        case 2 %0.04 - 0.08
            p65MIN = 0.04;
            p65MAX = 0.08;
            DoseMin = 0.00003;
            DoseMax = 0.00148;
            CellsInBlock = 25;
            NumCellsInSim = NumCellsInSim + CellsInBlock;
            
            for i=1:CellsInBlock
                Doses(j) = rand*(DoseMax-DoseMin)+DoseMin;
                NFarray(j) =rand*(p65MAX-p65MIN)+p65MIN;
                j = j+1;
            end
        case 3 %0.08 - 0.16
            p65MIN = 0.08;
            p65MAX = 0.16;
            DoseMin = 0.000;
            DoseMax = 0.000274;
            CellsInBlock = 50;
            NumCellsInSim = NumCellsInSim + CellsInBlock;
            
            for i=1:CellsInBlock
                Doses(j) = rand*(DoseMax-DoseMin)+DoseMin;
                NFarray(j) =rand*(p65MAX-p65MIN)+p65MIN;
                j = j+1;
            end
        case 4 %0.12 - 0.2
            p65MIN = 0.12;
            p65MAX = 0.2;
            DoseMin = 0.000;
            DoseMax = 0.000206;
            CellsInBlock = 50;
            NumCellsInSim = NumCellsInSim + CellsInBlock;
            
            for i=1:CellsInBlock
                Doses(j) = rand*(DoseMax-DoseMin)+DoseMin;
                NFarray(j) =rand*(p65MAX-p65MIN)+p65MIN;
                j = j+1;
            end
        case 5 %0.16 - 0.24
            p65MIN = 0.16;
            p65MAX = 0.24;
            DoseMin = 0.000;
            DoseMax = 0.000169;
            CellsInBlock = 50;
            NumCellsInSim = NumCellsInSim + CellsInBlock;
            
            for i=1:CellsInBlock
                Doses(j) = rand*(DoseMax-DoseMin)+DoseMin;
                NFarray(j) =rand*(p65MAX-p65MIN)+p65MIN;
                j = j+1;
            end
         case 6 %0.2 - 0.28
            p65MIN = 0.20;
            p65MAX = 0.28;
            DoseMin = 0.000;
            DoseMax = 0.0001463;
            CellsInBlock = 50;
            NumCellsInSim = NumCellsInSim + CellsInBlock;
            
            for i=1:CellsInBlock
                Doses(j) = rand*(DoseMax-DoseMin)+DoseMin;
                NFarray(j) =rand*(p65MAX-p65MIN)+p65MIN;
                j = j+1;
            end
         case 7 %0.24 - 0.32
            p65MIN = 0.24;
            p65MAX = 0.32;
            DoseMin = 0.000;
            DoseMax = 0.000132;
            CellsInBlock = 50;
            NumCellsInSim = NumCellsInSim + CellsInBlock;
            
            for i=1:CellsInBlock
                Doses(j) = rand*(DoseMax-DoseMin)+DoseMin;
                NFarray(j) =rand*(p65MAX-p65MIN)+p65MIN;
                j = j+1;
            end
         case 8 %0.28 - 0.36
            p65MIN = 0.28;
            p65MAX = 0.36;
            DoseMin = 0.000;
            DoseMax = 0.0001222;
            CellsInBlock = 50;
            NumCellsInSim = NumCellsInSim + CellsInBlock;
            
            for i=1:CellsInBlock
                Doses(j) = rand*(DoseMax-DoseMin)+DoseMin;
                NFarray(j) =rand*(p65MAX-p65MIN)+p65MIN;
                j = j+1;
            end
         case 9 %0.32 - 0.4
            p65MIN = 0.32;
            p65MAX = 0.4;
            DoseMin = 0.000;
            DoseMax = 0.0001162;
            CellsInBlock = 50;
            NumCellsInSim = NumCellsInSim + CellsInBlock;
            
            for i=1:CellsInBlock
                Doses(j) = rand*(DoseMax-DoseMin)+DoseMin;
                NFarray(j) =rand*(p65MAX-p65MIN)+p65MIN;
                j = j+1;
            end
         case 10 %0.36 - 0.4
            p65MIN = 0.36;
            p65MAX = 0.4;
            DoseMin = 0.000;
            DoseMax = 0.0001162;
            CellsInBlock = 25;
            NumCellsInSim = NumCellsInSim + CellsInBlock;
            
            for i=1:CellsInBlock
                Doses(j) = rand*(DoseMax-DoseMin)+DoseMin;
                NFarray(j) =rand*(p65MAX-p65MIN)+p65MIN;
                j = j+1;
            end
    end
end


%% Block 2

  
    
    
    
    for InitialCondition = 1:(size(Doses,2))
        parameters;
        ye(3) = NFarray(InitialCondition); % NF-kB is initialised to the cytoplasm bound to IkBa
        p(4) = Doses(InitialCondition);
        Competitor = p(32);
        
        
        for condition=2 
            
            % --- Initialise variables & simulation parameters
            T = [];
            Y = [];
            freq=0;
            simChartOut=0;
            
            %%% --- ASSIGN TIME PARAMETERS --- %
            te = 4000*60;                 % equilibration duration
            tend = 600*60;                 % length of simulation from introducing TNF
            numStim = 1;                   % for all conditions =1, for multiple pulses state num inputs required
            
            switch condition
                %case 1
                %    ton=tend;
                %    freq=0;
                %    numStim = 1;
                case 2
                    ton=20*60;%20minute pulse
                    freq=tend;
                    numStim = 1;
                    %case 3
                    %    ton=0.25*60;
                    %    freq=60*60;
                    %     case 4
                    %         ton=5*60;
                    %         freq=100*60;
                    %     case 5
                    %         ton=5*60;
                    %         freq=200*60;
                    %         numStim = 2;
            end
            
            
            % ----- Run simulation ----- %
            options = odeset('AbsTol',1e-12,'RelTol',1e-9);%
            
            %* 1. set equilibrium state *%
            TR =0;
            numSteps = (te/60)+1;
            tspan = linspace(0,te,numSteps);
            [TE,YE]=ode15s(@nfkbmodel,tspan,ye,options,p,TR);
            
            %% For equilibration stage plot
            %    [ncNFkB,totIkBa,totpIkBa,totIKKa,A20,tIkBa,tA20,IKKn,totnNFkB]= processSim(TE,YE,p,1);
            
            % initialise next stage
            T = 0;
            Y = YE(end,:);
            count = 0;
            tic
            % If TNFa condition run following simulations
            if condition>0
                while numStim>0
                    
                    % Initial time/state conditions
                    t0 = T(end);
                    y0 = Y(end,:);
                    
                    % assign time parameters
                    tmax = (t0+ton);
                    if (tend<tmax)||(numStim == 0)
                        tmax = tend;
                    end
                    if t0==tmax
                        break;
                    end
                    
                    %* add TNF and run simulation *%
                    TR = 1;
                    numSteps = round(((tmax-t0)/60)+1); %60sec steps 
                    tspan = linspace(t0,tmax,numSteps);
                    [T1,Y1]=ode15s(@nfkbmodel,tspan,y0,[],p,TR);
                    
                    % Append new simulation output to previous output
                    if count==0
                        T = T1;
                        Y = Y1;
                    else
                        T = [T(1:(end-1));T1];
                        Y = [Y(1:(end-1),:);Y1];
                    end
                    
                    % decrease counter for number of inputs
                    numStim = numStim-1;
                    
                    % simulate wash stage if pulse condition selected
                    if condition > 1
                        % Initial time/state conditions
                        t0 = T(end);
                        y0 = Y(end,:);
                        
                        % assign time parameters
                        tmax = t0+(freq-ton);
                        if (tend<tmax)||(numStim == 0)
                            tmax = tend;
                        end
                        if t0==tmax
                            break;
                        end
                        
                        %* wash TNF and run remaining simulation *%
                        TR =0;
                        numSteps = round(((tmax-t0)/60)+1);
                        tspan = linspace(t0,tmax,numSteps);
                        [T2,Y2]=ode15s(@nfkbmodel,tspan,y0,[],p,TR);
                        
                        % Append new simulation output to previous output
                        T = [T(1:(end-1));T2];
                        Y = [Y(1:(end-1),:);Y2];
                        
                    else % condition = 1, continuous stimulation
                        T = T1;
                        Y = Y1;
                    end % end stim (& wash) stage
                    % increase counter for number of inputs
                    count = count + 1;
                end % end for numStim >0
            else % equilibration result
                T = TE;
                Y = YE;
                Per = [];
                pulseAmp = [];
            end
            toc
            percentComplete = InitialCondition/size(Doses,2)*100;
            percentSTR = num2str(percentComplete);
            display(percentSTR);
            
            % --- process (& plotsim - optional)
            T = T/60;    % T/60 adjust time to mins 
            [ncNFkB,totIkBa,totpIkBa,totIKKa,A20,tIkBa,tA20,IKKn,totnNFkB]= processSim(T,Y,p,freq,simChartOut);
            
        end
        if Competitor == 0
            AllYs(InitialCondition).Dose = Doses(InitialCondition);
            AllYs(InitialCondition).InitialNFkB = NFarray(InitialCondition);
            AllYs(InitialCondition).Data = Y;
            AllYs(InitialCondition).Equil = YE;
            InitialCondition = InitialCondition + 1;
        end
        
        if Competitor == 1
            CompetitorYs(InitialCondition).Dose = Doses(InitialCondition);
            CompetitorYs(InitialCondition).InitialNFkB = NFarray(InitialCondition);
            CompetitorYs(InitialCondition).Data = Y;
            CompetitorYs(InitialCondition).Equil = YE;
            InitialCondition = InitialCondition + 1;
            
        end
    end
  


%% plot block


Maxlength = length(T);
%plot NFkB curves
NFkBmax = 0;
NFkBmin = 1000000;
for counter = 1:(length(Doses))
    if Maxlength > length(CompetitorYs(1,counter).Data(:,4))
       Maxlength = length(CompetitorYs(1,counter).Data(:,4));
    end
end
Maxlength
for axisCounter = 1:(length(Doses))
    maxY = max(CompetitorYs(1,axisCounter).Data(1:Maxlength,4));
    if maxY > NFkBmax
        NFkBmax = maxY;
    end
    minY = min(CompetitorYs(1,axisCounter).Data(1:Maxlength,4));
    if minY < NFkBmin
        NFkBmin = minY;
    end
end

figure;

subplot(1,2,1);
for plotcounter = 1:(length(Doses))
    
    plot(T(1:Maxlength),CompetitorYs(1,plotcounter).Data(1:Maxlength,4),'color',[plotcounter/length(Doses),0,0]);
    hold on
end
axis([0 60 NFkBmin-0.1*NFkBmin NFkBmax+0.1*NFkBmax]);
title('Nuclear NFkB - Competitor');
xlabel('time (min)');
ylabel('[Nuclear RelA]');

%Plot transcripts; tA20 (index 13) or tInducedTarget (index  17)

tA20max = 0;
tA20min = 1000000;

for axisCounter = 1:(length(Doses))
    maxY = max(CompetitorYs(1,axisCounter).Data(1:Maxlength,17));
    if maxY > tA20max
        tA20max = maxY;
    end

    minY = min(CompetitorYs(1,axisCounter).Data(1:Maxlength,4));
    if minY < tA20min
        tA20min = minY;
    end
end

subplot(1,2,2);
for plotcounter = 1:(length(Doses))
    plot(T(1:Maxlength),CompetitorYs(1,plotcounter).Data(1:Maxlength,17),'color',[plotcounter/length(Doses),0,0]);
  
    hold on
end
axis([0 120 0 tA20max+0.1*tA20max]);
title('transcripts');
xlabel('time (min)');
ylabel('[Transcripts]');
%%
%%Derive Values in molecules per cell where applicable

p65Fold = [];       %fold change of nuclear p65/RelA
p65Total = [];      %Total cellular expression or p65/RelA 
p65Initial = [];    %Initial nuclear p65/RelA after equilibration
p65Max = [];        %Max nuclear p65/RelA
NumMsgMax = [];     %Max transcript number
NumMsgInitial = []; %Initial transcript number
NumMsg60min = [];   %Number of transcripts at t = 60 min

for count = 1:NumCellsInSim
     p65Fold(count) = max(CompetitorYs(1,count).Data(1:PlotLength,4))/CompetitorYs(1,count).Data(1,4);
     p65Total(count) = CompetitorYs(1,count).InitialNFkB*cScaleMol;%cScaleMol because NFkB is initialized bound to IkB in cytoplasm; value is derived from NF array
     p65Initial(count) = CompetitorYs(1,count).Data(1,4)*nScaleMol;%free nuclear NFkB
     p65Max(count)= max(CompetitorYs(1,count).Data(1:PlotLength,4))*nScaleMol;%free nuclear NFkB
     NumMsgMax(count) = max(CompetitorYs(1,count).Data(1:PlotLength,17))*(cScaleMol+nScaleMol);%index = 17 for InducedTarget; switch to 13 for tA20
     NumMsgInitial(count) = CompetitorYs(1,count).Data(1,17)*cScaleMol;%index = 17 for InducedTarget; switch to 13 for tA20
     NumMsg60min(count) = CompetitorYs(1,count).Data(60,17)*(cScaleMol+nScaleMol);%index = 17 for InducedTarget; switch to 13 for tA20
end

ResultMatrix = [];
ResultMatrix(1,:) = Doses;
ResultMatrix(2,:) = p65Fold;
ResultMatrix(3,:) = p65Max;
ResultMatrix(4,:) = p65Initial;
ResultMatrix(5,:) = p65Total;
ResultMatrix(6,:) = NumMsgMax;
ResultMatrix(7,:) = NumMsgInitial;
ResultMatrix(8,:) = NumMsg60min;


        
            
            
